# Supplementary material for: Strain-dependent disease progression and necrotizing granuloma formation in a murine model induced by virulent strains of Mycobacterium avium complex
Source: Microbiol Spectr. 2026 Mar 24;14(5):e03128-25. doi: 10.1128/spectrum.03128-25 (PMC13142028; doi:10.1128/spectrum.03128-25)
Supplement: Table S1 — Tukey-Kramer post hoc analysis of the log10-transformed pulmonary CFU counts presented in Fig. 2, 6, 7, and S1. [file spectrum.03128-25-s0003.xlsx]

## Sheet: Figure 2 FKJ-1
Supplementary Table 1. Tukey–Kramer post hoc analysis of the log10-transformed pulmonary CFU counts presented in Figures 2, 6, 7, and Supplementary Figure 2. Pairwise comparisons of bacterial burdens among experimental groups were performed using ANOVA followed by the Tukey–Kramer test. The table shows the adjusted P values for each comparison. Significant differences (adjusted P <0.05) indicate …
x	y	Adjusted P value
Day1	8	0.0000440
Day1	20	0.0000000
Day1	25	0.0000000
8	20	0.0000715
8	25	0.0000010
20	25	0.0847648

## Sheet: Figure 2 FKJ-2
Supplementary Table 1. Tukey–Kramer post hoc analysis of the log10-transformed pulmonary CFU counts presented in Figures 2, 6, 7, and Supplementary Figure 2. Pairwise comparisons of bacterial burdens among experimental groups were performed using ANOVA followed by the Tukey–Kramer test. The table shows the adjusted P values for each comparison. Significant differences (adjusted P <0.05) indicate …
x	y	Adjusted P value
Day1	8	0.4932771
Day1	20	0.0000000
Day1	25	0.0000000
8	20	0.0000005
8	25	0.0000005
20	25	0.9999757

## Sheet: Figure 2 FKJ-5
Supplementary Table 1. Tukey–Kramer post hoc analysis of the log10-transformed pulmonary CFU counts presented in Figures 2, 6, 7, and Supplementary Figure 2. Pairwise comparisons of bacterial burdens among experimental groups were performed using ANOVA followed by the Tukey–Kramer test. The table shows the adjusted P values for each comparison. Significant differences (adjusted P <0.05) indicate …
x	y	Adjusted P value
Day1	8	0.9362964
Day1	20	0.0023954
Day1	25	0.0174233
8	20	0.0089360
8	25	0.0593556
20	25	0.8129085

## Sheet: Figure 2 FKJ-8
Supplementary Table 1. Tukey–Kramer post hoc analysis of the log10-transformed pulmonary CFU counts presented in Figures 2, 6, 7, and Supplementary Figure 2. Pairwise comparisons of bacterial burdens among experimental groups were performed using ANOVA followed by the Tukey–Kramer test. The table shows the adjusted P values for each comparison. Significant differences (adjusted P <0.05) indicate …
x	y	Adjusted P value
Day1	8	0.0003301
Day1	20	0.0000002
Day1	25	0.0000002
8	20	0.0085308
8	25	0.0095980
20	25	0.9999452

## Sheet: Figure 2 NBRC112750
Supplementary Table 1. Tukey–Kramer post hoc analysis of the log10-transformed pulmonary CFU counts presented in Figures 2, 6, 7, and Supplementary Figure 2. Pairwise comparisons of bacterial burdens among experimental groups were performed using ANOVA followed by the Tukey–Kramer test. The table shows the adjusted P values for each comparison. Significant differences (adjusted P <0.05) indicate …
x	y	Adjusted P value
Day1	8	0.0000002
Day1	20	0.0000000
Day1	25	0.0000000
8	20	0.0000123
8	25	0.0000000
20	25	0.0334545

## Sheet: Figure 6 Low
Supplementary Table 1. Tukey–Kramer post hoc analysis of the log10-transformed pulmonary CFU counts presented in Figures 2, 6, 7, and Supplementary Figure 2. Pairwise comparisons of bacterial burdens among experimental groups were performed using ANOVA followed by the Tukey–Kramer test. The table shows the adjusted P values for each comparison. Significant differences (adjusted P <0.05) indicate …
x	y	Adjusted P value
Day1	8	0.0000163
Day1	16	0.0000148
Day1	20	0.0000039
Day1	24	0.0000049
8	16	0.9999978
8	20	0.9207773
8	24	0.8848439
16	20	0.9371720
16	24	0.9044586
20	24	0.9999085

## Sheet: Figure 6 Moderate
Supplementary Table 1. Tukey–Kramer post hoc analysis of the log10-transformed pulmonary CFU counts presented in Figures 2, 6, 7, and Supplementary Figure 2. Pairwise comparisons of bacterial burdens among experimental groups were performed using ANOVA followed by the Tukey–Kramer test. The table shows the adjusted P values for each comparison. Significant differences (adjusted P <0.05) indicate …
x	y	Adjusted P value
Day1	8	0.0000002
Day1	16	0.0000000
Day1	20	0.0000000
Day1	24	0.0000000
8	16	0.0027294
8	20	0.0016347
8	24	0.0016200
16	20	0.9996317
16	24	0.9996055
20	24	1.0000000

## Sheet: Figure 6 High
Supplementary Table 1. Tukey–Kramer post hoc analysis of the log10-transformed pulmonary CFU counts presented in Figures 2, 6, 7, and Supplementary Figure 2. Pairwise comparisons of bacterial burdens among experimental groups were performed using ANOVA followed by the Tukey–Kramer test. The table shows the adjusted P values for each comparison. Significant differences (adjusted P <0.05) indicate …
x	y	Adjusted P value
Day1	4	0.0004901
Day1	8	0.0000000
Day1	16	0.0000000
Day1	20	0.0000000
Day1	24	0.0000000
4	8	0.0000000
4	16	0.0000000
4	20	0.0000000
4	24	0.0000000
8	16	0.9998471
8	20	0.0055333
8	24	1.11e-05
16	20	0.0028028
16	24	5.4e-06
20	24	0.265501

## Sheet: Figure 7
Supplementary Table 1. Tukey–Kramer post hoc analysis of the log10-transformed pulmonary CFU counts presented in Figures 2, 6, 7, and Supplementary Figure 2. Pairwise comparisons of bacterial burdens among experimental groups were performed using ANOVA followed by the Tukey–Kramer test. The table shows the adjusted P values for each comparison. Significant differences (adjusted P <0.05) indicate …
Adjusted P value	FKJ-1-Control-Day1	FKJ-1-Control-W4	FKJ-1-Control-W8	FKJ-1-Drug-W8	FKJ-8-Control-Day1	FKJ-8-Control-W4	FKJ-8-Control-W8
FKJ-1-Control-W4	5.6e-06
FKJ-1-Control-W8	< 1.00E-7	< 1.00E-7
FKJ-1-Drug-W8	< 1.00E-7	0.201	< 1.00E-7
FKJ-8-Control-Day1	0.0209	< 1.00E-7	< 1.00E-7	< 1.00E-7
FKJ-8-Control-W4	0.0225	0.142	< 1.00E-7	0.000116	4e-07
FKJ-8-Control-W8	< 1.00E-7	< 1.00E-7	0.979	< 1.00E-7	< 1.00E-7	< 1.00E-7
FKJ-8-Drug-W8	1e-07	< 1.00E-7	< 1.00E-7	< 1.00E-7	0.00705	< 1.00E-7	< 1.00E-7

## Sheet: Figure 8
Supplementary Table 1. Tukey–Kramer post hoc analysis of the log10-transformed pulmonary CFU counts presented in Figures 2, 6, 7, and Supplementary Figure 2. Pairwise comparisons of bacterial burdens among experimental groups were performed using ANOVA followed by the Tukey–Kramer test. The table shows the adjusted P values for each comparison. Significant differences (adjusted P <0.05) indicate …
x	y	Adjusted P value
Day1	12W	0.3717681
Day1	16W	0.0000010
Day1	20W	0.0000007
Day1	24W	0.0000685
16W	12W	0.9934873
20W	12W	0.9078558
20W	16W	0.0000042
24W	16W	0.9877513
24W	16W	0.1536526
24W	20W	0.0733905
